# Supplementary material for: A Multi-Strategy Improved Seagull Optimization Algorithm for Global Optimization and Artistic Image Segmentation
Source: Biomimetics (Basel). 2026 Apr 3;11(4):247. doi: 10.3390/biomimetics11040247 (PMC13113111; doi:10.3390/biomimetics11040247)
Supplement: Supplementary file 1 [file biomimetics-11-00247-s001.zip]

Archive with 1 entries (1 files):
- biomimetics-4181418-supplementary.pdf
